# Supplementary material for: TNF-Alpha Inhibitor Prevents Cigarette Smoke Extract-Induced Cell Death in Osteoarthritis-Derived Chondrocytes in Culture
Source: Cells. 2025 Mar 25;14(7):489. doi: 10.3390/cells14070489 (PMC11988143; doi:10.3390/cells14070489)
Supplement: Supplementary file 1 [file cells-14-00489-s001.zip]

Archive with 1 entries (1 files):
- cells-3490665-supplementary.pdf
